# Supplementary material for: Characterization of Azorean Plant Leaves for Sustainable Valorization and Future Advanced Applications in the Food, Cosmetic, and Pharmaceutical Industries
Source: Antioxidants (Basel). 2024 Mar 6;13(3):325. doi: 10.3390/antiox13030325 (PMC10967726; doi:10.3390/antiox13030325)
Supplement: Supplementary file 1 [file antioxidants-13-00325-s001.zip]

Archive with 1 entries (1 files):
- antioxidants-2880591-supplementary.xlsx
