# Supplementary material for: Characterization of Azorean Plant Leaves for Sustainable Valorization and Future Advanced Applications in the Food, Cosmetic, and Pharmaceutical Industries
Source: Antioxidants (Basel). 2024 Mar 6;13(3):325. doi: 10.3390/antiox13030325 (PMC10967726; doi:10.3390/antiox13030325)
Supplement: Supplementary file 1 [file antioxidants-13-00325-s001.zip › antioxidants-2880591-supplementary.xlsx]

## Sheet: heat_map
	Table SP1 - Correlation matrix – Pearson’s correlation factor values (r)
		Neochlorogenic acid	p-coumaric acid	Chlorogenic acid	Caffeic acid	Isoferulic acid	3,4-di-O-caffeoylqunic acid	3,5-di-O-caffeoylqunic acid	Ferulic acid	Total Hydroxycinamic acids	Catechin	Total Flavan-3-ols	Quercetin-3-O-rutinoside	Quercetin-3-O-glucoside	Quercetin-3-O-rhamnoside	Isorhamnetin	Total Flavonols	Apigenin	Apigenin isomer 1	Apigenin isomer 2	Apigenin isomer 3	Apigenin isomer 4	Luteolin-7-O-glucoside	Luteolin-4-O-glucoside	Luteolin	Total Flavones	FRAP	DPPH	ABTS
	Neochlorogenic acid	1.000
	p-coumaric acid	0.722**	1.000
	Chlorogenic acid	0.710**	0.601**	1.000
	Caffeic acid	0.694**	0.995**	0.567**	1.000
	Isoferulic acid	–0.189	–0.218	–0.275	–0.235	1.000
	3,4-di-O-caffeoylqunic acid	–0.244	–0.022	–0.270	–0.026	0.939**	1.000
	3,5-di-O-caffeoylqunic acid	–0.174	–0.256	–0.271	–0.275	0.997**	0.911**	1.000
	Ferulic acid	–0.229	–0.169	–0.313	–0.174	0.988**	0.969**	0.976**	1.000
	Total Hydroxycinamic acids	0.770**	0.669**	0.765**	0.632**	0.307	0.303	0.302	0.279	1.000
	Catechin	–0.175	–0.256	–0.271	–0.275	0.997**	0.911**	0.999**	0.977**	0.302	1.000
	Total Flavan-3-ols	–0.175	–0.256	–0.271	–0.275	0.997**	0.911**	0.999**	0.977**	0.302	1.000**	1.000
	Quercetin-3-O-rutinoside	0.253	0.577**	0.622**	0.561**	–0.339	–0.155	–0.372	–0.319	0.364	–0.372	–0.372	1.000
	Quercetin-3-O-glucoside	–0.091	–0.047	–0.009	–0.080	–0.337	–0.321	–0.335	–0.382	–0.249	–0.335	–0.335	0.560**	1.000
	Quercetin-3-O-rhamnoside	0.008	–0.147	–0.098	–0.174	–0.106	–0.182	–0.088	–0.160	–0.155	–0.088	–0.088	0.364	0.892**	1.000
	Isorhamnetin	–0.262	–0.384	–0.346	–0.412	0.423	0.324	0.437*	0.372	–0.131	0.438*	0.438*	0.098	0.644**	0.837**	1.000
	Total Flavonols	–0.033	–0.017	0.033	–0.049	–0.163	–0.160	–0.160	–0.205	–0.099	–0.161	–0.161	0.596**	0.963**	0.949**	0.767**	1.000
	Apigenin	–0.175	–0.256	–0.404	–0.275	–0.180	–0.233	–0.166	–0.223	–0.454*	–0.167	–0.167	–0.539*	–0.049	–0.232	–0.250	–0.268	1.000
	Apigenin isomer 1	–0.175	–0.256	–0.404	–0.275	–0.180	–0.233	–0.167	–0.223	–0.455*	–0.167	–0.167	–0.539*	–0.049	–0.232	–0.250	–0.268	1.000**	1.000
	Apigenin isomer 2	–0.174	–0.256	–0.404	–0.275	–0.180	–0.232	–0.166	–0.223	–0.454*	–0.167	–0.167	–0.538*	–0.049	–0.232	–0.250	–0.268	0.998**	0.999**	1.000
	Apigenin isomer 3	–0.174	–0.255	–0.403	–0.274	–0.180	–0.232	–0.166	–0.222	–0.453*	–0.166	–0.166	–0.537*	–0.049	–0.231	–0.249	–0.267	0.995**	0.995**	0.997**	1.000
	Apigenin isomer 4	–0.175	–0.256	–0.404	–0.275	–0.180	–0.233	–0.166	–0.223	–0.454*	–0.167	–0.167	–0.539*	–0.049	–0.232	–0.250	–0.268	0.999**	1.000**	0.999**	0.995**	1.000
	Luteolin-7-O-glucoside	–0.255	–0.244	–0.121	–0.258	–0.252	–0.263	–0.245	–0.282	–0.355	–0.245	–0.245	0.481*	0.935**	0.920**	0.740**	0.948**	–0.245	–0.246	–0.245	–0.245	–0.245	1.000
	Luteolin-4-O-glucoside	–0.321	‑0.170	0.396	–0.182	–0.302	–0.249	–0.308	–0.314	–0.091	–0.309	–0.309	0.576**	0.348	0.104	0.008	0.310	–0.309	–0.309	–0.308	–0.308	–0.309	0.410	1.000
	Luteolin	0.027	0.580**	0.264	0.590**	–0.382	–0.100	–0.435*	–0.309	0.070	–0.436*	–0.436*	0.409	–0.109	–0.503*	–0.653**	–0.250	0.225	0.225	0.225	0.224	0.225	–0.312	0.220	1.000
	Total Flavones	–0.331	–0.348	–0.395	–0.374	–0.363	–0.394	–0.351	–0.416	–0.628**	–0.351	–0.351	–0.215	0.424	0.175	0.050	0.195	0.866**	0.866**	0.866**	0.863**	0.866**	0.249	0.019	0.179	1.000
	FRAP	0.121	–0.052	0.294	–0.091	–0.317	–0.390	–0.296	–0.388	0.002	–0.296	–0.296	0.608**	0.888**	0.882**	0.613**	0.918**	–0.322	–0.322	–0.322	–0.321	–0.322	0.889**	0.468*	–0.320	0.127	1.000
	DPPH	0.238	0.031	0.463*	–0.013	–0.355	–0.436*	–0.333	–0.434*	0.131	–0.333	–0.333	0.654**	0.811**	0.785**	0.491*	0.840**	–0.346	–0.346	–0.346	–0.345	–0.346	0.792**	0.526*	–0.259	0.069	0.978**	1.000
	ABTS	0.314	0.094	0.442*	0.049	–0.341	–0.422	–0.319	–0.420	0.165	–0.319	–0.319	0.641**	0.828**	0.828**	0.519*	0.863**	–0.330	–0.330	–0.329	–0.328	–0.329	0.789**	0.406	–0.281	0.068	0.979**	0.987**	1.000
	Statistically significant correlations: *p < 0.05, **p < 0.01.
	ABTS: Scavenging capacity of ABTS radical, DPPH: Scavenging capacity of DPPH radical, FRAP: Ferric reducing antioxidant power.
